# Supplementary material for: Intestinal Microbiota and Metabolomics Reveal the Role of Auricularia delicate in Regulating Colitis-Associated Colorectal Cancer
Source: Nutrients. 2023 Dec 4;15(23):5011. doi: 10.3390/nu15235011 (PMC10708550; doi:10.3390/nu15235011)
Supplement: Supplementary file 1 [file nutrients-15-05011-s001.zip]

Archive with 1 entries (1 files):
- nutrients-2710795-supplementary.pdf
